# Supplementary material for: Argonaute2 and Argonaute4 Involved in the Pathogenesis of Kawasaki Disease via mRNA Expression Profiles
Source: Children (Basel). 2025 Jan 8;12(1):73. doi: 10.3390/children12010073 (PMC11763442; doi:10.3390/children12010073)
Supplement: Supplementary file 1 [file children-12-00073-s001.zip]

Archive with 1 entries (1 files):
- children-3361957-supplementary.pdf
